# Supplementary material for: Three-Dimensional Structural Heteromorphs of Mating-Type Proteins in Hirsutella sinensis and the Natural Cordyceps sinensis Insect–Fungal Complex
Source: J Fungi (Basel). 2025 Mar 23;11(4):244. doi: 10.3390/jof11040244 (PMC12028455; doi:10.3390/jof11040244)
Supplement: Supplementary file 1 [file jof-11-00244-s001.zip]

Archive with 1 entries (1 files):
- jof-3449778-supplementary.pdf
